# Supplementary material for: Systemic Anti-Inflammatory and Immunomodulatory Effects of Intravenous Lidocaine During Robotic-Assisted Radical Prostatectomy: A Prospective Observational Study
Source: Medicina (Kaunas). 2025 Dec 28;62(1):68. doi: 10.3390/medicina62010068 (PMC12842614; doi:10.3390/medicina62010068)
Supplement: Supplementary file 1 [file medicina-62-00068-s001.zip]

Archive with 1 entries (1 files):
- medicina-4055272-supplementary.pdf
